# Supplementary material for: Recognition of Emotion from Verbal and Nonverbal Expressions and Its Relation to Effective Communication: A Preliminary Evidence of a Positive Link
Source: J Intell. 2022 Dec 28;11(1):6. doi: 10.3390/jintelligence11010006 (PMC9862275; doi:10.3390/jintelligence11010006)
Supplement: Supplementary file 1 [file jintelligence-11-00006-s001.zip]

Archive with 1 entries (1 files):
- jintelligence-2078208-supplementary.pdf
